# Supplementary material for: Can Intelligence Affect Alcohol-, Smoking-, and Physical Activity-Related Behaviors? A Mendelian Randomization Study
Source: J Intell. 2023 Jan 31;11(2):29. doi: 10.3390/jintelligence11020029 (PMC9968073; doi:10.3390/jintelligence11020029)
Supplement: Supplementary file 1 [file jintelligence-11-00029-s001.zip]

Archive with 1 entries (1 files):
- jintelligence-2071372-supplementary.pdf
